# Supplementary material for: Microbial infection among SARS-COV-2-infected patients in a COVID-19-dedicated tertiary care hospital of Bangladesh: a cross-sectional study
Source: Access Microbiol. 2024 Aug 20;6(8):000727.v3. doi: 10.1099/acmi.0.000727.v3 (PMC11334578; doi:10.1099/acmi.0.000727.v3)
Supplement: Uncited Supplementary Material 1. [file acmi-6-00727-s001.xlsx]

## Sheet: Sheet 1
Laboratory report of collected specimen at NIPSOM Lab for Microbial coinfection study
		Urine R/E			Urine Culture		Throat swab			Nasal Swab	Blood culture findings	Dengue NS1 antigen	HBsAg	Anti-HCV
S.L NO	Sample ID	Albumin/Protein	Glucose	Urine R/M/E finding	Findings	Name of the organism colony count	BAM	MAC	Total organism	Organism
1	2	3	4	5	6	7	8	9	10	11	12	13	14	15
1	1	Nil	Nil	Suggestive of UTI	No growth		Strepto spp	No growth	Strepto spp	No growth	No growth	Negative	Negative	Negative
2	2	Nil	Nil	Normal findings	No growth		No growth	Klebsiella	Klebsiella	Staph aureus	No growth	Negative	Negative	Negative
3	3	Nil	Nil	Suggestive of UTI	No growth		Mixed strepto & Pseudomonas	E coli	Mixed strepto, E coli, Pseudomonas	CoNS	No growth	Negative	Negative	Negative
4	4	Nil	Nil	Suggestive of UTI	No growth		No growth	Klebsiella & Acinetobacter	Klebsiella & Acinetobacter	Mixed staph & strepto spp	No growth	Negative	Negative	Negative
5	5	Nil	Nil	Normal findings	No growth		No growth	No growth	No growth	No growth	No growth	Negative	Negative	Negative
6	6	Nil	Nil	Normal findings	Insignificant growth	CoNS	Strepto spp	No growth	Strepto spp	No growth	No growth	Negative	Negative	Negative
7	7	Nil	Nil	Normal findings	No growth		Strepto spp	No growth	Strepto spp	No growth	No growth	Negative	Negative	Negative
8	8	Nil	Nil	Normal findings	No growth		Strepto spp	No growth	Strepto spp	Staph aureus & Candida	No growth	Negative	Negative	Negative
9	9	Nil	Nil	Normal findings	No growth		Mixed strepto & Pseudomonas	E coli	Mixed strepto, E coli, Pseudomonas	No growth	No growth	Negative	Negative	Negative
10	10	Nil	Nil	Normal findings	No growth		Strepto spp	No growth	Strepto spp	Staph aureus	No growth	Negative	Negative	Negative
11	11	Nil	Nil	Normal findings	No growth		No Growth	E coli	E coli	Staph aureus	No growth	Negative	Negative	Negative
12	12	Nil	Nil	Normal findings	Insignificant growth	Enterococci, enterobacter	No growth	No growth	No growth	Strepto spp	No growth	Negative	Negative	Negative
13	13	Nil	Nil	Normal findings	No growth		No growth	No growth	No growth	No growth	No growth	Negative	Negative	Negative
14	14	Nil	Nil	Normal findings	Insignificant growth	CoNS	Staph aureus	No growth	Staph aureus	No growth	No growth	Negative	Negative	Negative
15	15	Nil	Nil	Normal findings	No growth		No growth	No growth	No growth	Staph aureus	No growth	Negative	Negative	Negative
16	16	Nil	Nil	Normal findings	No growth		No growth	No growth	No growth	Strepto spp	No growth	Negative	Negative	Negative
17	17	Nil	Nil	Normal findings	No growth		Strepto spp	No growth	Strepto spp	No growth	No growth	Negative	Negative	Negative
18	18	Nil	Nil	Normal findings	No growth		Strepto spp	No growth	Strepto spp	No growth	No growth	Negative	Negative	Negative
19	19	Nil	Nil	Normal findings	Insignificant growth	Enterococci, E.coli, Staph aureus	No growth	No growth	No growth	No growth	No growth	Negative	Negative	Negative
20	20	Nil	Nil	Normal findings	Insignificant growth	CoNS	No growth	E coli	E coli	No growth	No growth	Negative	Negative	Negative
21	21	Nil	Nil	Normal findings	No growth		No growth	E coli	E coli	No growth	No growth	Negative	Negative	Negative
22	22	Nil	2+	Normal findings	No growth		No growth	No growth	No growth	No growth	No growth	Negative	Negative	Negative
23	23	Nil	1+	Normal findings	No growth		No growth	No growth	No growth	Strepto spp	No growth	Negative	Negative	Negative
24	24	Nil	Nil	Normal findings	No growth		Mixed staph aureus & strepto spp	No growth	Mixed staph aureus & strepto spp	No growth	No growth	Negative	Negative	Negative
25	25	Nil	1+	Normal findings	No growth		No growth	E coli	E coli	No growth	No growth	Negative	Negative	Negative
26	26	Nil	Nil	Normal findings	No growth		Strepto spp	No growth	Strepto spp	No growth	No growth	Negative	Negative	Negative
27	27	Nil	Nil	Normal findings	No growth		No growth	No growth	No growth	No growth	No growth	Negative	Negative	Negative
28	28	Nil	Nil	Normal findings	No growth		Mixed staph aureus & strepto spp	No growth	Mixed staph aureus & strepto spp	No growth	No growth	Negative	Negative	Negative
29	29	Nil	Nil	Normal findings	No growth		Strepto spp	No growth	Strepto spp	No growth	No growth	Negative	Negative	Negative
30	30	Nil	Nil	Normal findings	No growth		Mixed strepto spp, Candida & E.Coli	E coli	Mixed strepto spp, Candida & E coli	No growth	No growth	Negative	Negative	Negative
31	31	Trace	Nil	Normal findings	No growth		CoNS	No growth	CoNS	No growth	No growth	Negative	Negative	Negative
32	32	Nil	2+	Normal findings	No growth		No growth	E coli	E coli	No growth	No growth	Negative	Negative	Negative
33	33	Trace	2+	Normal findings	Insignificant growth	Enterobacter 106	Strepto spp	No growth	Strepto spp	No growth	No growth	Negative	Negative	Negative
34	34	Nil	Nil	Normal findings	No growth		No growth	No growth	No growth	No growth	No growth	Negative	Negative	Negative
35	35	Trace	3+	Normal findings	No growth		No growth	No growth	No growth	Staph aureus	No growth	Negative	Positive	Negative
36	36	Nil	Nil	Suggestive of UTI	No growth		Strepto spp	No growth	Strepto spp	No growth	No growth	Negative	Negative	Negative
37	37	Trace	Nil	Suggestive of UTI	No growth		Strepto spp	No growth	Strepto spp	No growth	No growth	Negative	Negative	Negative
38	38	Nil	Nil	Suggestive of UTI	No growth		No growth	No growth	No growth	No growth	No growth	Negative	Negative	Negative
39	39	Nil	Nil	Normal findings	Insignificant growth	Enterococci 105	Pseudomonas	Pseudomonas	Pseudomonas	No growth	No growth	Negative	Negative	Negative
40	40	Trace	Nil	Normal findings	Insignificant growth	Enterococci 105	No growth	E coli	E coli	No growth	No growth	Negative	Negative	Negative
41	41	Nil	Nil	Suggestive of UTI	No growth		Mixed staph & strepto spp	No growth	Mixed staph & strepto spp	No growth	No growth	Negative	Negative	Negative
42	42	Nil	Nil	Normal findings	No growth		No growth	No growth	No growth	No growth	No growth	Negative	Negative	Negative
43	43	Nil	Nil	Normal findings	No growth		No growth	No growth	No growth	No growth	No growth	Negative	Negative	Negative
44	44	Nil	Nil	Normal findings	No growth		Mixed staph & strepto spp	No growth	Mixed staph & strepto spp	No growth	No growth	Negative	Negative	Negative
45	45	Nil	Nil	Normal findings	No growth		No growth	No growth	No growth	No growth	No growth	Negative	Negative	Negative
46	46	Trace	3+	Normal findings	Insignificant growth	E.coli, enterococci	Mixed staph aureus & strepto spp	Pseudomonas & E coli	Mixed staph aureus & strepto spp, Pseudomonas & E coli	Staph aureus	No growth	Negative	Negative	Negative
47	47	Nil	Nil	Normal findings	Insignificant growth	E.coli, enterococci, enterobacter	CoNS	No growth	CoNS	Staph aureus & candida	No growth	Negative	Negative	Negative
48	48	Nil	Nil	Suggestive of UTI	Insignificant growth	E.coli, enterococci	No growth	No growth	No growth	No growth	No growth	Negative	Negative	Negative
49	49	Nil	Nil	Normal findings	Insignificant growth	E.coli, enterococci	Strepto spp	No growth	Strepto spp	No growth	No growth	Negative	Negative	Negative
50	50	Nil	Nil	Normal findings	Insignificant growth	E.coli, enterococci, enterobacter	No growth	Klebsiella	Klebsiella	No growth	No growth	Negative	Negative	Negative
51	51	Trace	Nil	Normal findings	No growth		No growth	No growth	No growth	No growth	No growth	Negative	Negative	Negative
52	52	Nil	Nil	Normal findings	No growth		Strepto spp	No growth	Strepto spp	No growth	No growth	Negative	Negative	Negative
53	53	Nil	Nil	Suggestive of UTI	Insignificant growth	E.coli, enterococci, enterobacter	Strepto spp	No growth	Strepto spp	No growth	No growth	Negative	Negative	Negative
54	54	Nil	Nil	Normal findings	Insignificant growth	E.coli	Strepto spp	No growth	Strepto spp	CoNS	No growth	Negative	Negative	Negative
55	55	Nil	3+	Normal findings	Insignificant growth	Enterococci	Strepto spp	No growth	Strepto spp	No growth	No growth	Negative	Negative	Negative
56	56	Nil	Nil	Suggestive of UTI	Insignificant growth	E.coli, enterococci, enterobacter	No growth	No growth	No growth	No growth	No growth	Negative	Negative	Negative
57	57	Nil	3+	Suggestive of UTI	No growth		No growth	No growth	No growth	No growth	No growth	Negative	Negative	Negative
58	58	Nil	Nil	Normal findings	No growth		No growth	No growth	No growth	No growth	No growth	Negative	Negative	Negative
59	59	Nil	Nil	Normal findings	Insignificant growth	CoNS, Enterococci	No growth	Pseudomonas	Pseudomonas	No growth	No growth	Negative	Negative	Negative
60	60	1+	4+	Normal findings	No growth		No growth	No growth	No growth	No growth	No growth	Negative	Negative	Negative
61	61	Nil	4+	Normal findings	No growth		No growth	No growth	No growth	No growth	No growth	Negative	Negative	Negative
62	62	Nil	Nil	Normal findings	No growth		CoNS	Klebsiella	CoNS,Klebsiella	No growth	No growth	Negative	Negative	Negative
63	63	Nil	2+	Normal findings	Insignificant growth	CoNS 105	No growth	No growth	No growth	No growth	No growth	Negative	Negative	Negative
64	64	Nil	2+	Normal findings	Insignificant growth	E.coli, enterococci	No growth	No growth	No growth	No growth	No growth	Negative	Negative	Negative
65	65	Nil	Nil	Suggestive of UTI	No growth		No growth	Pseudomonas	Pseudomonas	No growth	Pseudomonas	Negative	Negative	Negative
66	66	Nil	Nil	Normal findings	No growth		No growth	No growth	No growth	No growth	No growth	Negative	Negative	Negative
67	67	Nil	Nil	Normal findings	No growth		No growth	No growth	No growth	No growth	No growth	Negative	Negative	Negative
68	68	Nil	Nil	Normal findings	Insignificant growth	CoNS	Staph aureus	No growth	Staph aureus	No growth	No growth	Negative	Negative	Negative
69	69	Nil	Nil	Normal findings	No growth		No growth	No growth	No growth	No growth	No growth	Negative	Negative	Negative
70	71	Nil	Nil	Suggestive of UTI	No growth		Strepto spp	No growth	Strepto spp	No growth	No growth	Negative	Negative	Negative
71	72	Nil	2+	Normal findings	No growth		No growth	No growth	No growth	CoNS	No growth	Negative	Negative	Negative
72	73	Nil	Nil	Suggestive of UTI	No growth		No growth	No growth	No growth	CoNS	No growth	Negative	Negative	Negative
73	74	Urine sample not collected			No growth		Strepto spp	No growth	Strepto spp	No growth	No growth	Negative	Negative	Negative
74	75	Nil	2+	Normal findings	No growth		Strepto spp	No growth	Strepto spp	No growth	No growth	Negative	Negative	Negative
75	76	Nil	3+	Normal findings	No growth		Strepto spp	No growth	Strepto spp	Staph aureus	No growth	Negative	Negative	Negative
76	77	Nil	Nil	Normal findings	No growth		Strepto spp	No growth	Strepto spp	No growth	No growth	Negative	Negative	Negative
77	79	Nil	Nil	Normal findings	No growth		No growth	No growth	No growth	No growth	No growth	Negative	Negative	Negative
78	82	Nil	1+	Normal findings	No growth		Strepto spp	No growth	Strepto spp	CoNS	No growth	Negative	Negative	Negative
